# Supplementary material for: Prevalence and proportion estimate of asymptomatic Plasmodium infection in Asia: a systematic review and meta-analysis
Source: Sci Rep. 2023 Jun 27;13:10379. doi: 10.1038/s41598-023-37439-9 (PMC10300031; doi:10.1038/s41598-023-37439-9)
Supplement: Supplementary file 2 — Supplementary Table S2. [file 41598_2023_37439_MOESM2_ESM.xlsx]

## Sheet: Sheet1
Table S2. Details of the included studies
Author	Country	Conduction	Study design	participants	Age group	N participants	N malaria	Plasmodium spp.	All methods for malaria	N asymptomatic	Microscopy	RDT	PCR	Plasmodium spp.
Ahmed et al. 2015	Indonesia	2012	Cross-sectional study	Pregnant women	15 and 49 years	950 (asymptomatic 934)	62	P. falciparum (32), P. vivax (23), mixed P.falciparum/P. vivax (8)	Microscopy/RDT/PCR	61	NS	NS	61	NS
Akiyama et al., 2016	Lao PDR	2010-2011	Cross-sectional study	Children	30–119 months old	319	20	P. falciparum	RDT/PCR	20	ND	NS	20	P. falciparum
Alareqi et al. 2016	Yemen	2013-2014	Cross-sectional study	Participants in communities	IQR: 22–28 years	488 (437 non-febrile)	127	P. falciparum	Microscopy/RDT/PCR	112	7	112	117	P. falciparum
Alwajeeh et al., 2020	Yemen	2017-2018	Cross-sectional study	School children	7-15 years	400 (395 non-febrile)	33	P. falciparum (32), P. vivax (1)	Microscopy	33	33	ND	ND	P. falciparum (32), P. vivax (1)
Bamaga et al., 2014	Yemen	2011-2012	Cross-sectional study	Participants in communities	1–66 years	735	138	P. falciparum (99.3%), P. vivax (0.7%)	Microscopy	72	72	ND	ND	NS
Baum et al., 2015	Thailand	2012	Cross-sectional study	Participants in communities	11 to 95 years	219	25	P. falciparum (17), P. vivax (8)	Microscopy/PCR	23	NS	ND	23	NS
Baum et al., 2016	Thailand	2013-2014	Cross-sectional study	Participants in communities	0.7 to 92 years	1347	41	P. falciparum (10), P. vivax (21), Mixed Pf + Pv (6), Mixed Pf + P. ovale (2), Mixed Pf + Pv + Po (1), Mixed Pf + Pv + Po + P. malariae (1)	Microscopy/PCR	33	NS	ND	NS	NS
Bharti et al., 2020	India	2017	Cross-sectional study	Participants in communities	All age groups	39890	50	P. falciparum	RDT	33	ND	33	ND	P. falciparum
Bin Mohanna et al., 2007	Yemen	2001	Cross-sectional study	School children	6 to 22 years	469	60	P. falciparum (58), P. vivax (2)	Microscopy	60	60	ND	ND	P. falciparum (58), P. vivax (2)
Briand et al., 2016	Lao PDR	2014	Cross-sectional study	Pregnant women	Pregnant women in community (IQR: 24.0–25.7)	Pregnant women in community (204)	Pregnant women in community (12)	Pregnant women in community (P. vivax :11, mixed P.falciparum/P.vivax: 1), hospital survey (P. falciparum: 2)	Microscopy/RDT/PCR	11	ND	ND	Pregnant women in community (11)	Pregnant women in community (NS)
Chourasia et al., 2017	India	2014-2015	Cohort stdy	Children	< 14 years	6582	Baseline (490)	P. falciparum (418), P. vivax (71), P. malariae (1)	Microscopy	399	Baseline (399)	ND	ND	P. falciparum (331), P. vivax (67)
Chourasia et al., 2017	India	2016	Cross-sectional study	Participants in communities	All age groups	437	103	P. falciparum (NS), P. vivax (NS)	Microscopy/RDT/PCR	80	2	NS	37	P. falciparum (NS), P. vivax (NS)
Chourasia et al., 2017	India	2013-2014	Cross-sectional study	Participants in communities	All age groups	293	81	P. falciparum (70), P. vivax (11)	Microscopy/RDT	57	57	NS	ND	P. falciparum (48), P. vivax (9)
Congpuong et al., 2012	Thailand	2012	Cross-sectional study	Participants in communities		475	9	P. falciparum (1), P. vivax (2), P.malariae (3), P. falciparum/P. malariae (3)	Microscopy/PCR	8	0	ND	9	P. falciparum (1), P. vivax (2), P.malariae (3), P. falciparum/P. malariae (3)
Dacuma et al., 2021	Philippines	2010-2013	Cross-sectional study	Participants in communities	All age groups	2639	46	P. falciparum (26), P. vivax (20)	Microscopy/RDT/PCR	9	NS	9	NS	NS
de Almeida et al., 2010	Democratic Republic of East Timor	2003-2005	Cross-sectional study	Participants in communities	All age groups	216 (asymptomatic)	11	P. falciparum (9), P. vivax (2)	Microscopy/PCR	11	NS	ND	11	P. falciparum (9), P. vivax (2)
Durnez et al., 2018	Cambodia	2016	Cross-sectional study	Participants in communities	All age groups	1540	129	P. falciparum (16), P. vivax (75), P. malariae (26), mixed P. falciparum/P. vivax (5), mixed P. vivax/P. malariae (4), mixed P. falciparum/P. malariae (2), mixed P. falciparum/P. vivax/P. malariae (1)	RDT/PCR	128	NS	NS	128	NS
Edwards et al., 2015	Cambodia	2013-2014	Cross-sectional study	Participants in communities	All age groups	3206 (3000 non-febrile)	275 (RDT), 174 (PCR)	P. falciparum (55), P. vivax (97), P. malariae (2), mixed P. falciparum/P. vivax (19), mixed P. vivax/P. malariae (1)	RDT/PCR	139	ND	69	139	P. falciparum (57)
Edwards et al., 2021	Myanmar	2015	Cross-sectional study	Participants in communities	All age groups	13716 (non-febrile 13053) for PCR, 11653 for RDT	10 (RDT), 102 (PCR)	RDT: P. falciparum (8), P. vivax (2); PCR: P. falciparum (23), P. vivax (71), mixed P. falciparum/P. vivax (28)	RDT/PCR	86	ND	NS	86	P. falciparum (16), P. vivax (70)
Fitri et al., 2014	Indonesia	2012-2013	Cross-sectional study	Newborn	Newborn	92 (healthy 44)	39	NS	Microscopy/PCR	19	NS	ND	NS	NS
Fornace et al., 2019	Malaysia	2015	Cross-sectional study	Participants in communities	3 months to 105 years	10100 (non-febrile 9797)	9	P. knowlesi (2), P. malariae (3), P. vivax (1), mixed P. knowlesi/P. vivax (1), P. vivax/P. malariae (1), unidentified species (1)	PCR	9	ND	ND	9	P. knowlesi (2), P. malariae (3), P. vivax (1), mixed P. knowlesi/P. vivax (1), P. vivax/P. malariae (1), unidentified species (1)
Fornace et al., 2018	Philippines	2014	Cross-sectional study	Participants in communities	9 to 47 years	2503	4	P. knowlesi (4)	Microscopy/PCR	3	NS	ND	NS	P. knowlesi (3)
Fuehrer et al., 2012	Banglades	2007-2008	Cross-sectional study	Participants in communities and clinics	All age groups	2246 (non-febrile 1867)	740	NS	Microscopy/PCR	551	NS	ND	551	NS
Ganguly et al., 2013	India	2012	Cross-sectional study	Participants in communities	All age groups	963	81	P. falciparum (81)	Microscopy/RDT/PCR	81	66	68	78	P. falciparum (81)
Garg et al., 2020	India	2019	Cross-sectional study	Pregnant women	Adults	21572	175	NS	RDT	41	ND	41	ND	NS
Ghina et al., 2017	Myanmar	2013	Cross-sectional study	Participants in communities	All age groups	1638	41	P. falciparum (19), P. knowlesi (16). P. vivax (7), P. malariae (1)	Microscopy/PCR	38	NS	ND	38	P. falciparum (18), P. knowlesi (15). P. vivax (6), P. malariae (1)
Grignard et al., 2019	Malaysia	2015	Cross-sectional study	Participants in communities	5 months to 90 years	876	54	P. cynomolgi (2), P. knowlesi (3), P. malariae (3), P. vivax (1), P. falciparum (41), unidentified species (4)	PCR	54	ND	ND	54	P. cynomolgi (2), P. knowlesi (3), P. malariae (3), P. vivax (1), P. falciparum (41), unidentified species (4)
Hawash et al., 2019	Saudi Arabia	2016-2018	Cross-sectional study	Participants in communities	5 to 64 years	275 (non-febrile 125)	30	P. falciparum (23), P. vivax (5), mixed P. falciparum/P. vivax (2)	Microscopy/RDT/PCR	8	NS	NS	8	P. falciparum (3), P. vivax (4), mixed P. falciparum/P. vivax (1)
Herdiana et al., 2016	Indonesia	2014-2015	Cross-sectional study	Participants in communities	All age groups	1489 (non-febrile 1445)	6	P. falciparum (3), P. vivax (3)	LAMP/PCR	4	NS	NS	NS	P. falciparum (1), P. vivax (3)
Herdiana et al., 2013	Indonesia	2008-2010	Cross-sectional study	Participants in communities	All age groups	16229	19	P. falciparum (7), P. vivax (11), mixed P. falciparum/P. vivax	Microscopy/PCR	16	8	ND	11	P. falciparum (4), P. vivax (11), mixed P. falciparum/P. vivax
Hoyer et al., 2012	Cambodia	2010	Cross-sectional study	Participants in communities	1 week to 89 years	6931	133	P. falciparum (60), P. vivax (72), P. malariae (1)	Microscopy/RDT/PCR	133	NS	NS	133	P. falciparum (60), P. vivax (72), P. malariae (1)
Huang et al., 2017	Myanmar	2014	Cross-sectional study	Participants in communities	0.5 to 80 years	765 (non-febrile 731)	94	P. falciparum (36), P. vivax (58)	Microscopy/RDT/PCR	56	9	ND	56	P. falciparum (9), P. vivax (47)
Imwong et al., 2019	Cambodia	2013-2016	Cross-sectional study	Participants in communities	6 months to 65 years	14732	1361	P. falciparum (114), P. vivax (976), mixed P. falciparum/P. vivax (14), P. cynomolgi (11), P. knowlesi (8), mixed P. cynomolgi/P. vivax (2), unidentified species (236)	PCR	1361	ND	ND	1361	P. falciparum (114), P. vivax (976), mixed P. falciparum/P. vivax (14), P. cynomolgi (11), P. knowlesi (8), mixed P. cynomolgi/P. vivax (2), unidentified species (236)
Imwong et al., 2015	Thailand–Myanmar border, Cambodia, Vietnam	2013	Cross-sectional study	Participants in communities	9 to 36 years	4975	475	P. falciparum (152), P. vivax (323)	Microscopy/RDT/PCR	451	NS	NS	451	P. falciparum (142), P. vivax (309)
Imwong et al., 2016	Thailand-Myanmar border, western Cambodia	2013-2015	Cross-sectional study	Participants in communities	≥6 months	4740	2432	P. falciparum (231), P. vivax (1553), mixed P. falciparum/P. vivax (52), unidentified species (596)	PCR	1303	ND	ND	1303	NS
Incardona et al., 2007	Cambodia	2001-2003	Cross-sectional study	Participants in communities	All age groups	11419 (non-febrile 10191)	911	P. falciparum (634), P. vivax (217), P. malariae (4), mixed P. falciparum/P. vivax (58), P. falciparm/P. malariae (4)	Microscopy/RDT	635	NS	NS	NS	NS
Iwagami et al., 2007	Lao PDR	2015	Cross-sectional study	Participants in communities	All age groups	719 (asymptomatic 494)	47	P. falciparum (4), P. vivax (41), mixed P. falciparum/P. vivax (2)	Microscopy/RDT/PCR	32	NS	NS	32	P. falciparum (3), P. vivax (27), mixed P. falciparum/P. vivax (2)
Jiram et al., 2019	Malaysia	2013-2014	Cross-sectional study	Participants in communities	All age groups	1995	147	P. falciparum (50), P. vivax (68), P. knowlesi (9), mixed P. falciparum/P. vivax (17), mixed P. vivax/P. knowlesi	Microscopy/PCR	147	0	ND	147	P. falciparum (50), P. vivax (68), P. knowlesi (9), mixed P. falciparum/P. vivax (17), mixed P. vivax/P. knowlesi
Kalantari et al., 2017	Iran	2014-2015	Cross-sectional study	Participants in communities	All age groups	4000	6	P. vivax (6)	Microscopy/PCR	6	NS	ND	6	P. vivax (6)
Kattenberg et al., 2018	Vietnam	2014-2015	Cohort stdy	Participants in communities	All age groups	1899 (non-febrile 1841)	4	P. falciparum (2), P. vivax (2)	Microscopy/PCR	4	NS	ND	NS	P. falciparum (2), P. vivax (2)
Khan et al., 2014	Bangladesh	2010-2013	Cross-sectional study	Participants in communities (Pregnant, non-pregnant women, men)	16–44 years	3110 for microscopy and RDT: pregnant women (909), non-pregnant women (1753), men (448), 2362 for PCR: pregnant women (716), non-pregnant women (1242), men (404)	67: pregnant women (33), non-pregnant women (23), men (11)	P. falciparum (34)	Microscopy/RDT/PCR	PCR (67): pregnant women (33), non-pregnant women (23), men (11)	27	34	67	P. falciparum (34)
Kitvatanachai et al., 2012	Thailand	2008	Cross-sectional study	Migrant workers	21-30 years	671 (asymptomatic)	11	P. falciparum (2), P. vivax (9)	Microscopy	11	11	ND	ND	P. falciparum (2), P. vivax (9)
Kritsiriwuthinan et al., 2011	Thailand	2008	Cross-sectional study	Foreign migrant workers	9-46 years	294	4	NS	Microscopy	4	4	ND	ND	NS
Kritsiriwuthinan et al., 2011	Thailand	2009	Cross-sectional study	Foreign migrant workers	NS	241 (asymptomatic)	15	P. falciparum (8), P. vivax (6), P. malariae (1)	Microscopy/PCR	15	4	ND	14	P. falciparum (8), P. vivax (6), P. malariae (1)
Kumari et al., 2020	India	2017	Cross-sectional study	Participants in communities	1–85 years	1897 (asymptomatic)	140	PCR: P. falciparum (57%), P. vivax (29%), mixed P. falciparum/P. vivax (14%), RDT: P. falciparum (77%), P. vivax (19%), mixed P. falciparum/P. vivax (4%), Microscopy: P. falciparum (82%), P. vivax (15%), mixed P. falciparum/P. vivax (3%)	Microscopy/RDT/PCR	140	105	140	105/586	PCR: P. falciparum (57%), P. vivax (29%), mixed P. falciparum/P. vivax (14%), RDT: P. falciparum (77%), P. vivax (19%), mixed P. falciparum/P. vivax (4%), Microscopy: P. falciparum (82%), P. vivax (15%), mixed P. falciparum/P. vivax (3%)
Landier et al., 2018	Myanmar	2016-2017	Cross-sectional study	Participants in communities	IQR: 27 to 48 years	1656 (asymptomatic 1509)	504	P. falciparum (121), P. vivax (259), mixed infection (87), unidentified species (37)	Microscopy/RDT/PCR/ELISA	504	NS	NS	NS	P. falciparum (121), P. vivax (259), mixed infection (87), unidentified species (37)
Li et al., 2014	Thailand	2011-2012	Cross-sectional study	Participants in communities	All age groups	638	12	P. falciparum (4), P. vivax (8)	Microscopy/PCR	12	8	ND	12	P. falciparum (4), P. vivax (8)
	Myanmar		Cross-sectional study	Participants in communities	All age groups	1070	66	P. falciparum (13), P. vivax (48), P. malariae (1), mixed P. falciparum/P. vivax (4)		66	4	ND	66	P. falciparum (13), P. vivax (48), P. malariae (1), mixed P. falciparum/P. vivax (4)
Liew et al., 2021	Malaysia	2020	Cross-sectional study	Participants had undergone training in the forest	NS	71	2	P. inui (2)	Microscopy/PCR	2	ND	ND	2	P. inui (2)
Liew et al., 2018	Malaysia	2016-2017	Cross-sectional study	Participants in communities	All age groups	3757	27	P. vivax (27)	Microscopy/PCR	19	NS	ND	19	P. vivax (19)
Liu et al., 2019	Myanmar	2017	Cross-sectional study	Participants in communities	All age groups	1991 (non-febrile 1962)	226	P. falciparum (158), P. vivax (57), P. ovale (1), mixed P. falciparum/P. vivax (8), mixed P. vivax/P. ovale (2)	Microscopy/RDT/PCR	217	NS	NS	NS	NS
Lover et al., 2018	Lao PDR	2016	Cross-sectional study	Participants in communities	All age groups	5082 (non-febrile 5057)	39	P. falciparum (3), P. vivax (28), mixed P. falciparum/P. vivax (5), P. malariae (2), mixed P. vivax/P. malariae (1)	RDT/PCR	39	0	ND	39	P. falciparum (3), P. vivax (28), mixed P. falciparum/P. vivax (5), P. malariae (2), mixed P. vivax/P. malariae (1)
Marchand et al., 2011	Vietnam	2009-2010	Cross-sectional study	Persons who had frequently worked in the forest or had reported fever.	NS	624	32	P. knowlesi (32)	Microscopy/PCR	4	NS	ND	4	P. knowlesi co-infection (4)
McGready et al., 2012	Thailand	1986-2010	Retrospective obervational study	Pregnant women	All age groups	17613	646	NS	Microscopy	317	317	ND	ND	NS
Naeem et al., 2018	Pakistan	2015	Cross-sectional study	Participants in communities	NS	400	32	NS	Microscopy/RDT/PCR	32	6	0	32	NS
Naserrudin et al., 2021	Malaysia	2019	Cross-sectional study	Participants in communities	2-93 years	108	45	P. malariae (45)	Microscopy/PCR	31	NS	NS	NS	P. malariae (31)
Nateghpour et al., 2011	Iran	NS	Cross-sectional study	Afghani immigrant participants	7 months to 100 years	942	10	P. falciparum (1), P. vivax (9)	Microscopy	7	7	ND	ND	P. vivax (7)
Nguitragool et al., 2017	Thailand	2012	Cross-sectional study	Participants in communities	All age groups	4309 (healthy apperance 4103)	180	P. falciparum (37), P. vivax (133), mixed P. falciparum/P. vivax (11)	RDT/PCR	155	ND	NS	NS	P. falciparum (33), P. vivax (122)
Noordin et al., 2020	Malaysia	2019-2020	Cross-sectional study	Participants in communities	All age groups	585 (healthy apperance 562)	19	P. knowlesi (10), P. vivax (8), P. ovale (1)	Microscopy/PCR	19	NS	ND	19	P. knowlesi (10), P. vivax (8), P. ovale (1)
Nyunt et al., 2017	Myanmar	2015	Cross-sectional study	Participants in communities	IQR: 18–45 years	1180	28	P. falciparum (4), P. vivax (22), P. malariae (2)	Microscopy/RDT/PCR	28	NS	NS	28	P. falciparum (4), P. vivax (22), P. malariae (2)
Panda et al., 2019	India	NS	Cross-sectional study	Participants in communities	All age groups	13221 (non-febrile 12184)	773	P. falciparum (672), P. vivax (60), mixed P. falciparum/P. vivax (41)	RDT	610	ND	610	ND	P. falciparum (530), P. vivax (49), mixed P. falciparum/P. vivax (31)
Pava et al., 2016	Indonesia	2013	Cross-sectional study	Participants in communities	All age groups	2796 (non-febrile 2742)	968/2567	P. falciparum (396), P. vivax (471), P. malariae (36), mixed infections (64), P. ovale (1)	Microscopy/PCR	936	NS	NS	NS	NS
Phommasone et al., 2016	Lao PDR	2015	Cross-sectional study	Participants in communities	≥15 years	888 (non-febrile)	175	P. falciparum (32), P. vivax (99), mixed P. falciparum/P. vivax (14), unidentified species (30)	RDT/PCR	175	ND	18	175	P. falciparum (32), P. vivax (99), mixed P. falciparum/P. vivax (14)
Pongvongsa et al., 2016	Lao PDR	2013	Cross-sectional study	Participants in communities	All age groups	870 (non-febrile 682)	52	P. falciparum (41), P. vivax (2), mixed P. falciparum/P. vivax (9)	Microscopy/RDT/PCR	43	NS	NS	NS	NS
Rajendran et al., 2001	India	1997	Cross-sectional study	Participants in communities	15-45 years	569 (asymptomatic)	17	P. falciparum (2), P. vivax (15)	Microscopy	17	17	ND	ND	P. falciparum (2), P. vivax (15)
Ranjha et al., 2019	India	2017	Cross-sectional study	Participants in communities	1-71 years	451	35	P. falciparum (33), mixed P. falciparum/P. vivax (2)	Microscopy	27	27	ND	ND	NS
Rossi et al., 2018	Cambodia	201-2016	Cross-sectional study	Participants in communities	All age groups	2802	33	P. falciparum (33)	PCR	33	ND	ND	33	P. falciparum (33)
San et al., 2022	Vietnam	2016-2017	Cross-sectional study	Participants in communities	All age groups	3283	57	P. falciparum (35), P. vivax (13), P. malariae (1), mixed P. falciparum/P. vivax (1), mixed P. falciparum/P. malariae (3)	RDT/PCR	57	ND	NS	57	P. falciparum (35), P. vivax (13), P. malariae (1), mixed P. falciparum/P. vivax (1), mixed P. falciparum/P. malariae (3)
Sandfort et al., 2020	Cambodia	2017-2018	Cross-sectional study	Participants in communities	2–80 years	4200	349	P. falciparum (125), P. vivax (268)	Microscopy/RDT/PCR	354	NS	NS	354	P. falciparum (104), P. vivax (250)
Sarkar et al., 2021	India	2018-2019	Cross-sectional study	Participants in communities	1–69 years	2753	33	P. falciparum (33)	Microscopy/RDT/PCR	32	NS	NS	NS	P. falciparum (32)
Sattabongkot et al., 2018	Thailand	2015	Cross-sectional study	Participants in communities	1 month–99 years	3597 (non-febrile 3411)	85	P. falciparum (26), P. vivax (45), P. malariae (2), mixed P. falciparum/P. vivax (4), nidentified species (8)	Microscopy/LAMP/PCR, restriction enzyme digestion/DNA sequencing	76/80	NS	NS	NS	NS
Shankar et al., 2021	India	2017	Cross-sectional study	Participants in communities	2-9 years	9118 (asymptomatic 8411)	791	P. falciparum (7552)	Microscopy/RDT/PCR	681	NS	NS	NS	NS
Shannon et al., 2016	Bangladesh	2009-2012	Cross-sectional study	Pregnant women	All age groups	3380 (asymptomatic 2501)	35	P. falciparum (35)	Microscopy/RDT	9	NS	NS	NS	P. falciparum (9)
Shimizu et al., 2005	Indonesia	NS	Cross-sectional study	Participants in communities	6 to 17 years	210 (healthy)	25	P. falciparum (8), P. vivax (12), mixed P. falciparum/P. vivax (5)	PCR	25	ND	ND	25	P. falciparum (8), P. vivax (12), mixed P. falciparum/P. vivax (5)
Shimizu et al., 2020	Thailand	2019	Cross-sectional study	Participants in communities	0.5 to 108 years	7034 (non-febrile 6799)	32	P. falciparum (15), P. vivax (11), P. knowlesi (1), unidentified species (5)	RDT/PCR	30	NS	NS	NS	NS
Siner et al., 2017	Malaysia	2014-2015	Cross-sectional study	Participants in communities	All age groups	3002 (555 participants)	8	P. vivax (1), P. knowlesi (7)	PCR	7	ND	ND	7	P. vivax (1), P. knowlesi (6)
Sohail et al., 2015	India	2010-2012	Cross-sectional study	Pregnant women	≥17 years	2036 (asymptomatic 1560)	105	P. falciparum (5), P. vivax (91), mixed P. falciparum/P. vivax (9)	Microscopy/RDT	74	NS	NS	NS	NS
Starzengruber et al., 2014	Bangladesh	2007-2008	Cross-sectional study	Participants in communities	All age groups	1418	435	P. falciparum (256), P. vivax (59), P. malariae (8), P. ovale (6), mixed infections (106)	Microscopy/RDT/PCR	335	NS	NS	335	NS
Thanh et al., 2015	Vietnam	2009	Cross-sectional study	Participants in communities	All age groups	1450	113	P. falciparum (92), P. vivax (20), mixed infections (1)	Microscopy//PCR	79	NS	NS	NS	NS
Tripura et al., 2017	Cambodia	2014-2015	Cross-sectional study	Participants in communities	18 to 78 years	1000 (non-febrile 883)	94	PCR: P. falciparum (7), P. vivax (66), unidentified species (18)	Microscopy/RDT/PCR	83	NS	NS	NS	NS
Tu et al., 2022	Vietnam	2018-2019	Cross-sectional study	Migrant workers (to China)	16 to 54 year	108	6	PCR: P. falciparum (5), P. vivax (1)	PCR	6	ND	ND	6	PCR: P. falciparum (5), P. vivax (1)
van Eijk et al., 2020	Vietnam	2013-2014	Cross-sectional study	Participants in communities	12 months to 69 years	1307	101	P. falciparum (6.5%), P. vivax (1.5%), mixed infections (0.4%)	Microscopy/RDT/PCR	41	NS	NS	NS	P. falciparum (6.5%), P. vivax (1.5%), mixed infections (0.4%)
van Eijk et al., 2019	India	2012-2015	Cross-sectional study	Participants in communities	All age groups	3031	181	P. falciparum (100)	Microscopy/RDT/PCR	94	NS	NS	94	NS
Wangchuk et al., 2019	Bhutan	2016	Cross-sectional study	Bhutanese people and migrant workers	18 to 84 years	Bhutanese people (750), migrant workers (473)	Bhutanese people (2), migrant workers (2)	P. vivax (4)	RDT/PCR	4	ND	0	4	P. vivax (4)
Zaw et al., 2017	Myanmar	NS	Cross-sectional study	Participants in communities	6 months to 65 year	485	11	P. falciparum (3), P. vivax (8)	Microscopy/RDT/PCR	10	NS	NS	10	P. falciparum (2), P. vivax (8)
Zeng et al., 2020	Myanmar	2015	Cross-sectional study	School children	6 to 15 years	988	41	P. falciparum (8), P. vivax (33)	Microscopy//PCR	41	NS	ND	41	P. falciparum (8), P. vivax (33)
Zhang et al., 2020	Lao PDR	2016	Cross-sectional study	Participants in communities	1 to 72 years	354	28	P. vivax (28)	Microscopy//PCR	28	NS	ND	28	P. vivax (28)
Zhao et al., 2018	Myanmar	2015	Cross-sectional study	Participants in communities	All age groups	1680	393	P. falciparum (32), P. vivax (352), mixed infections (9)	Microscopy//PCR	393	25	ND	393	P. falciparum (32), P. vivax (352), mixed infections (9)
ND, not determine; NS, not specified
