# Supplementary material for: Prevalence and proportion estimate of asymptomatic Plasmodium infection in Asia: a systematic review and meta-analysis
Source: Sci Rep. 2023 Jun 27;13:10379. doi: 10.1038/s41598-023-37439-9 (PMC10300031; doi:10.1038/s41598-023-37439-9)
Supplement: Supplementary file 3 — Supplementary Table S3. [file 41598_2023_37439_MOESM3_ESM.xlsx]

## Sheet: All
Table S3. Quality of the included studies
No.	Studies	Study design	Introduction			Methods									Results					Discussion				Other information	Score (out of 22)	Score (percentile)	Overall Quality
			Title and abstract	Background/rationale	Objectives	Study design	Setting	Participants	Variables	Data sources/ measurement	Bias	Study size	Quantitative variables	Statistical methods	Participants	Descriptive data	Outcome data	Main results	Other analyses	Key results	Limitations	Interpretation	Generalisability	Funding				Methodology Score (out of 9)	Methodology Score (percentile)	Methodology quality (out of 9 scores)
1	Ahmed et al., 2015	Cross-sectional study	1	1	1	0	1	1	1	1	1	0	1	1	1	1	1	1	1	1	1	1	1	1	20	90.9091	High	7	77.7778	High
2	Akiyama et al., 2016	Cross-sectional study	1	1	1	1	1	1	1	1	1	0	1	1	1	1	1	1	1	1	1	1	1	1	21	95.4545	High	8	88.8889	High
3	Alareqi et al. 2016	Cross-sectional study	1	1	1	1	1	1	1	1	1	0	1	1	1	1	1	1	1	1	1	1	1	1	21	95.4545	High	8	88.8889	High
4	Alwajeeh et al., 2020	Cross-sectional study	1	1	1	1	1	1	1	1	1	1	1	1	1	1	1	1	1	1	1	1	1	1	22	100	High	9	100	High
5	Bamaga et al., 2014	Cross-sectional study	1	1	1	1	1	1	1	1	1	0	1	1	1	1	1	1	1	1	0	1	1	1	20	90.9091	High	8	88.8889	High
6	Baum et al., 2015	Cross-sectional study	1	1	1	1	1	1	1	1	1	1	1	1	1	1	1	1	1	1	1	1	1	1	22	100	High	9	100	High
7	Baum et al., 2016	Cross-sectional study	1	1	1	1	1	1	1	1	1	1	1	1	1	1	1	1	1	1	0	1	1	1	21	95.4545	High	9	100	High
8	Bharti et al., 2020	Cross-sectional study	1	1	1	1	1	1	1	1	1	1	1	1	1	1	1	1	1	1	0	1	1	1	21	95.4545	High	9	100	High
9	Bin Mohanna et al., 2007	Cross-sectional study	1	1	1	1	1	1	1	1	1	1	1	0	1	1	1	1	1	1	0	1	1	0	19	86.3636	High	8	88.8889	High
10	Briand et al., 2016	Cross-sectional study	1	1	1	1	1	1	1	1	1	0	1	1	1	1	1	1	1	1	1	1	1	1	21	95.4545	High	8	88.8889	High
11	Chourasia et al., 2017	Cohort stdy	1	1	1	1	1	1	1	1	1	0	1	1	1	1	1	1	1	1	0	1	1	1	20	90.9091	High	8	88.8889	High
12	Chourasia et al., 2017	Cross-sectional study	1	1	1	1	1	1	1	1	1	0	1	1	1	1	1	1	1	1	1	1	1	1	21	95.4545	High	8	88.8889	High
13	Chourasia et al., 2017	Cross-sectional study	1	1	1	0	1	1	1	1	1	0	1	1	1	1	1	1	1	1	0	1	1	1	19	86.3636	High	7	77.7778	High
14	Congpuong et al., 2012	Cross-sectional study	1	1	1	0	1	1	1	1	1	0	1	1	1	1	1	1	1	1	1	1	1	1	20	90.9091	High	7	77.7778	High
15	Dacuma et al., 2021	Cross-sectional study	1	1	1	0	1	1	1	1	1	0	1	1	1	1	1	1	1	1	1	1	1	1	20	90.9091	High	7	77.7778	High
16	de Almeida et al., 2010	Cross-sectional study	1	1	1	0	1	1	1	1	1	0	1	1	1	1	1	1	1	1	0	1	1	1	19	86.3636	High	7	77.7778	High
17	Durnez et al., 2018	Cross-sectional study	1	1	1	0	1	1	1	1	1	0	1	1	1	1	1	1	1	1	0	1	1	1	19	86.3636	High	7	77.7778	High
18	Edwards et al., 2015	Cross-sectional study	1	1	1	0	1	1	1	1	1	1	1	1	1	1	1	1	1	1	1	1	1	1	21	95.4545	High	8	88.8889	High
19	Edwards et al., 2021	Cross-sectional study	1	1	1	1	1	1	1	1	1	1	1	1	1	1	1	1	1	1	1	1	1	1	22	100	High	9	100	High
20	Fitri et al., 2014	Cross-sectional study	1	1	1	1	1	1	1	1	1	1	1	1	1	1	1	1	1	1	0	1	1	1	21	95.4545	High	9	100	High
21	Fornace et al., 2019	Cross-sectional study	1	1	1	1	1	1	1	1	1	1	1	1	1	1	1	1	1	1	1	1	1	1	22	100	High	9	100	High
22	Fornace et al., 2018	Cross-sectional study	1	1	1	0	1	1	1	1	1	0	1	1	1	1	1	1	1	1	1	1	1	1	20	90.9091	High	7	77.7778	High
23	Fuehrer et al., 2012	Cross-sectional study	1	1	1	1	1	1	1	1	1	0	1	1	1	1	1	1	1	1	0	1	1	1	20	90.9091	High	8	88.8889	High
24	Ganguly et al., 2013	Cross-sectional study	1	1	1	0	1	1	1	1	1	0	1	1	1	1	1	1	1	1	0	1	1	1	19	86.3636	High	7	77.7778	High
25	Garg et al., 2020	Cross-sectional study	1	1	1	1	1	1	1	1	1	1	1	1	1	1	1	1	1	1	1	1	1	1	22	100	High	9	100	High
26	Ghina et al., 2017	Cross-sectional study	1	1	1	1	1	1	1	1	1	1	1	1	1	1	1	1	1	1	0	1	1	1	21	95.4545	High	9	100	High
27	Grignard et al., 2019	Cross-sectional study	1	1	1	1	1	1	1	1	1	0	1	1	1	1	1	1	1	1	0	1	1	1	20	90.9091	High	8	88.8889	High
28	Hawash et al., 2019	Cross-sectional study	1	1	1	0	1	1	1	1	1	0	1	1	1	1	1	1	1	1	1	1	1	1	20	90.9091	High	7	77.7778	High
29	Herdiana et al., 2016	Cross-sectional study	1	1	1	1	1	1	1	1	1	1	1	1	1	1	1	1	1	1	1	1	1	1	22	100	High	9	100	High
30	Herdiana et al., 2013	Cross-sectional study	1	1	1	0	1	1	1	1	1	0	1	1	1	1	1	1	1	1	1	1	1	1	20	90.9091	High	7	77.7778	High
31	Hoyer et al., 2012	Cross-sectional study	1	1	1	0	1	1	1	1	1	0	1	1	1	1	1	1	1	1	1	1	1	1	20	90.9091	High	7	77.7778	High
32	Huang et al., 2017	Cross-sectional study	1	1	1	1	1	1	1	1	1	0	1	1	1	1	1	1	1	1	1	1	1	1	21	95.4545	High	8	88.8889	High
33	Imwong et al., 2019	Cross-sectional study	1	1	1	1	1	1	1	1	1	1	1	1	1	1	1	1	1	1	1	1	1	1	22	100	High	9	100	High
34	Imwong et al., 2015	Cross-sectional study	1	1	1	1	1	1	1	1	1	0	1	1	1	1	1	1	1	1	1	1	1	1	21	95.4545	High	8	88.8889	High
35	Imwong et al., 2016	Cross-sectional study	1	1	1	1	1	1	1	1	1	0	1	1	1	1	1	1	1	1	1	1	1	1	21	95.4545	High	8	88.8889	High
36	Incardona et al., 2007	Cross-sectional study	1	1	1	1	1	1	1	1	1	1	1	1	1	1	1	1	1	1	1	1	1	1	22	100	High	9	100	High
37	Iwagami et al., 2007	Cross-sectional study	1	1	1	1	1	1	1	1	1	1	1	1	1	1	1	1	1	1	1	1	1	1	22	100	High	9	100	High
38	Jiram et al., 2019	Cross-sectional study	1	1	1	1	1	1	1	1	1	0	1	1	1	1	1	1	1	1	1	1	1	1	21	95.4545	High	8	88.8889	High
39	Kalantari et al., 2017	Cross-sectional study	1	1	1	0	1	1	1	1	1	0	1	0	1	1	1	1	1	1	0	1	1	1	18	81.8182	High	6	66.6667	High
40	Kattenberg et al., 2018	Cohort stdy	1	1	1	1	1	1	1	1	1	0	1	1	1	1	1	1	1	1	0	1	1	1	20	90.9091	High	8	88.8889	High
41	Khan et al., 2014	Cross-sectional study	1	1	1	1	1	1	1	1	1	0	1	1	1	1	1	1	1	1	1	1	1	1	21	95.4545	High	8	88.8889	High
42	Kitvatanachai et al., 2012	Cross-sectional study	1	1	1	1	1	1	1	1	1	0	1	1	1	1	1	1	1	1	1	1	1	1	21	95.4545	High	8	88.8889	High
43	Kritsiriwuthinan et al., 2011	Cross-sectional study	1	1	1	1	1	1	1	1	1	0	1	0	1	1	1	1	1	1	1	1	1	1	20	90.9091	High	7	77.7778	High
44	Kritsiriwuthinan et al., 2011	Cross-sectional study	1	1	1	1	1	1	1	1	1	0	1	0	1	1	1	1	1	1	1	1	1	1	20	90.9091	High	7	77.7778	High
45	Kumari et al., 2020	Cross-sectional study	1	1	1	1	1	1	1	1	1	0	1	1	1	1	1	1	1	1	1	1	1	1	21	95.4545	High	8	88.8889	High
46	Landier et al., 2018	Cross-sectional study	1	1	1	1	1	1	1	1	1	1	1	1	1	1	1	1	1	1	1	1	1	1	22	100	High	9	100	High
47	Li et al., 2014	Cross-sectional study	1	1	1	1	1	1	1	1	1	0	1	1	1	1	1	1	1	1	0	1	1	1	20	90.9091	High	8	88.8889	High
48	Liew et al., 2021	Cross-sectional study	1	1	1	0	1	1	1	1	1	0	1	0	1	1	1	1	1	1	0	1	1	1	18	81.8182	High	6	66.6667	High
49	Liew et al., 2018	Cross-sectional study	1	1	1	1	1	1	1	1	1	0	1	0	1	1	1	1	1	1	0	1	1	1	19	86.3636	High	7	77.7778	High
50	Liu et al., 2019	Cross-sectional study	1	1	1	1	1	1	1	1	1	0	1	1	1	1	1	1	1	1	0	1	1	1	20	90.9091	High	8	88.8889	High
51	Lover et al., 2018	Cross-sectional study	1	1	1	1	1	1	1	1	1	1	1	1	1	1	1	1	1	1	1	1	1	1	22	100	High	9	100	High
52	Marchand et al., 2011	Cross-sectional study	1	1	1	0	1	1	1	1	1	0	1	0	1	1	1	1	1	1	0	1	1	1	18	81.8182	High	6	66.6667	High
53	McGready et al., 2012	Retrospective obervational study	1	1	1	1	1	1	1	1	1	0	1	1	1	1	1	1	1	1	1	1	1	1	21	95.4545	High	8	88.8889	High
54	Naeem et al., 2018	Cross-sectional study	1	1	1	1	1	1	1	1	1	0	1	1	1	1	1	1	1	1	0	1	1	1	20	90.9091	High	8	88.8889	High
55	Naserrudin et al., 2021	Cross-sectional study	1	1	1	1	1	1	1	1	1	0	1	0	1	1	1	1	1	1	0	1	1	1	19	86.3636	High	7	77.7778	High
56	Nateghpour et al., 2011	Cross-sectional study	1	1	1	1	1	1	1	1	1	0	1	0	1	1	1	1	1	1	0	1	1	1	19	86.3636	High	7	77.7778	High
57	Nguitragool et al., 2017	Cross-sectional study	1	1	1	1	1	1	1	1	1	0	1	1	1	1	1	1	1	1	0	1	1	1	20	90.9091	High	8	88.8889	High
58	Noordin et al., 2020	Cross-sectional study	1	1	1	1	1	1	1	1	1	0	1	1	1	1	1	1	1	1	0	1	1	1	20	90.9091	High	8	88.8889	High
59	Nyunt et al., 2017	Cross-sectional study	1	1	1	1	1	1	1	1	1	0	1	0	1	1	1	1	1	1	1	1	1	1	20	90.9091	High	7	77.7778	High
60	Panda et al., 2019	Cross-sectional study	1	1	1	1	1	1	1	1	1	0	1	1	1	1	1	1	1	1	1	1	1	1	21	95.4545	High	8	88.8889	High
61	Pava et al., 2016	Cross-sectional study	1	1	1	1	1	1	1	1	1	1	1	1	1	1	1	1	1	1	1	1	1	1	22	100	High	9	100	High
62	Phommasone et al., 2016	Cross-sectional study	1	1	1	1	1	1	1	1	1	0	1	1	1	1	1	1	1	1	0	1	1	1	20	90.9091	High	8	88.8889	High
63	Pongvongsa et al., 2016	Cross-sectional study	1	1	1	1	1	1	1	1	1	0	1	1	1	1	1	1	1	1	1	1	1	1	21	95.4545	High	8	88.8889	High
64	Rajendran et al., 2001	Cross-sectional study	1	1	1	1	1	1	1	1	1	0	1	0	1	1	1	1	1	1	0	0	0	1	17	77.2727	High	7	77.7778	High
65	Ranjha et al., 2019	Cross-sectional study	1	1	1	1	1	1	1	1	1	1	1	1	1	1	1	1	1	1	0	1	1	1	21	95.4545	High	9	100	High
66	Rossi et al., 2018	Cross-sectional study	1	1	1	1	1	1	1	1	1	0	1	1	1	1	1	1	1	1	1	1	1	1	21	95.4545	High	8	88.8889	High
67	San et al., 2022	Cross-sectional study	1	1	1	1	1	1	1	1	1	1	1	1	1	1	1	1	1	1	0	1	1	1	21	95.4545	High	9	100	High
68	Sandfort et al., 2020	Cross-sectional study	1	1	1	1	1	1	1	1	1	0	1	1	1	1	1	1	1	1	0	1	1	1	20	90.9091	High	8	88.8889	High
69	Sarkar et al., 2021	Cross-sectional study	1	1	1	1	1	1	1	1	1	0	1	1	1	1	1	1	1	1	1	1	1	1	21	95.4545	High	8	88.8889	High
70	Sattabongkot et al., 2018	Cross-sectional study	1	1	1	1	1	1	1	1	1	0	1	0	1	1	1	1	1	1	1	1	1	1	20	90.9091	High	7	77.7778	High
71	Shankar et al., 2021	Cross-sectional study	1	1	1	1	1	1	1	1	1	1	1	1	1	1	1	1	1	1	0	1	1	1	21	95.4545	High	9	100	High
72	Shannon et al., 2016	Cross-sectional study	1	1	1	1	1	1	1	1	1	0	1	1	1	1	1	1	1	1	1	1	1	1	21	95.4545	High	8	88.8889	High
73	Shimizu et al., 2005	Cross-sectional study	1	1	1	0	1	0	1	1	1	0	1	0	1	1	1	1	1	1	0	1	1	1	17	77.2727	High	5	55.5556	Moderate
74	Shimizu et al., 2020	Cross-sectional study	1	1	1	1	1	1	1	1	1	0	1	1	1	1	1	1	1	1	1	1	1	1	21	95.4545	High	8	88.8889	High
75	Siner et al., 2017	Cross-sectional study	1	1	1	0	1	1	1	1	1	0	1	1	1	1	1	1	1	1	0	1	1	1	19	86.3636	High	7	77.7778	High
76	Sohail et al., 2015	Cross-sectional study	1	1	1	1	1	1	1	1	1	1	1	1	1	1	1	1	1	1	1	1	1	1	22	100	High	9	100	High
77	Starzengruber et al., 2014	Cross-sectional study	1	1	1	1	1	1	1	1	1	0	1	1	1	1	1	1	1	1	1	1	1	1	21	95.4545	High	8	88.8889	High
78	Thanh et al., 2015	Cross-sectional study	1	1	1	1	1	1	1	1	1	0	1	1	1	1	1	1	1	1	0	1	1	1	20	90.9091	High	8	88.8889	High
79	Tripura et al., 2017	Cross-sectional study	1	1	1	1	1	1	1	1	1	0	1	1	1	1	1	1	1	1	1	1	1	1	21	95.4545	High	8	88.8889	High
80	Tu et al., 2022	Cross-sectional study	1	1	1	1	1	1	1	1	1	0	1	1	1	1	1	1	1	1	1	1	1	1	21	95.4545	High	8	88.8889	High
81	van Eijk et al., 2020	Cross-sectional study	1	1	1	1	1	1	1	1	1	0	1	1	1	1	1	1	1	1	1	1	1	1	21	95.4545	High	8	88.8889	High
82	van Eijk et al., 2019	Cross-sectional study	1	1	1	1	1	1	1	1	1	1	1	1	1	1	1	1	1	1	1	1	1	1	22	100	High	9	100	High
83	Wangchuk et al., 2019	Cross-sectional study	1	1	1	1	1	1	1	1	1	1	1	1	1	1	1	1	1	1	0	1	1	1	21	95.4545	High	9	100	High
84	Zaw et al., 2017	Cross-sectional study	1	1	1	1	1	1	1	1	1	1	1	0	1	1	1	1	1	1	1	1	1	1	21	95.4545	High	8	88.8889	High
85	Zeng et al., 2020	Cross-sectional study	1	1	1	1	1	1	1	1	1	0	1	1	1	1	1	1	1	1	1	1	1	1	21	95.4545	High	8	88.8889	High
86	Zhang et al., 2020	Cross-sectional study	1	1	1	0	1	1	1	1	1	0	1	1	1	1	1	1	1	1	0	1	1	1	19	86.3636	High	7	77.7778	High
87	Zhao et al., 2018	Cross-sectional study	1	1	1	1	1	1	1	1	1	1	1	1	1	1	1	1	1	1	1	1	1	1	22	100	High	9	100	High
